# Supplementary material for: Development and Application of a Duplex RT-RPA Assay for the Simultaneous Detection of Cymbidium mosaic virus and Odontoglossum ringspot virus
Source: Viruses. 2024 Mar 30;16(4):543. doi: 10.3390/v16040543 (PMC11054353; doi:10.3390/v16040543)
Supplement: Supplementary file 1 [file viruses-16-00543-s001.zip]

Archive with 1 entries (1 files):
- viruses-2898762-supplementary.pdf
